# Supplementary material for: Structural and Immunoreactivity Properties of the SARS-CoV-2 Spike Protein upon the Development of an Inactivated Vaccine
Source: Viruses. 2023 Feb 9;15(2):480. doi: 10.3390/v15020480 (PMC9961907; doi:10.3390/v15020480)
Supplement: Supplementary file 1 [file viruses-15-00480-s001.zip]

Archive with 1 entries (1 files):
- viruses-2135090-supplementary.pdf
